# Supplementary material for: ATAD5 deficiency alters DNA damage metabolism and sensitizes cells to PARP inhibition
Source: Nucleic Acids Res. 2020 Apr 16;48(9):4928–39. doi: 10.1093/nar/gkaa255 (PMC7229844; doi:10.1093/nar/gkaa255)
Supplement: gkaa255_Supplemental_Files [file gkaa255_supplemental_files.zip]

Archive with 2 entries (2 files):
- Giovannini NAR2-Rev SI.pdf
- Giovannini SFigsNAR2-Rev.pdf
